# Supplementary material for: The Effect of Type 2 Diabetes on Bone Quality: A Systematic Review and Meta-Analysis of Cohort Studies
Source: Int J Environ Res Public Health. 2025 Jun 6;22(6):910. doi: 10.3390/ijerph22060910 (PMC12192559; doi:10.3390/ijerph22060910)
Supplement: Supplementary file 1 [file ijerph-22-00910-s001.zip]

Archive with 1 entries (1 files):
- ijerph-3611662-supplementary.pdf
